# Supplementary material for: Curvature induction and membrane remodeling by FAM134B reticulon homology domain assist selective ER-phagy
Source: Nat Commun. 2019 May 30;10:2370. doi: 10.1038/s41467-019-10345-3 (PMC6542808; doi:10.1038/s41467-019-10345-3)
Supplement: Supplementary file 10 — Source Data [file 41467_2019_10345_MOESM10_ESM.xlsx]

## Sheet: Fig. 6a
Figure 6a	Original uncropped blots
								anti-GST

## Sheet: Fig. 6j
Figure 6j	Liposome diameters (nm)
	S.No	Empty	GST	RHD	ΔAHL+AHC	ΔTM12	ΔTM34	ΔTM12+TM34	RHD143-260
	1	157	231	58.7	253.1	71.1	186.7	96.4	148.7
	2	142.6	198.3	50.6	245.4	52.9	103.6	190.4	77.1
	3	84.5	161.7	28	143.8	72.5	113.8	151.1	108.3
	4	207.9	40.8	40.9	198.2	55.9	119.1	28.9	87.6
	5	102.6	119.6	84.9	147.5	247.3	216.3	53.2	76.6
	6	91.3	248.2	110	140.9	204.2	158.4	43.7	73.4
	7	301.1	67.5	214.2	60.9	68.4	243.6	75.9	113.2
	8	206.2	56.1	40.5	50.4	68.4	190.7	76.6	58.8
	9	149	130.6	42	100.2	58.3	102	163.7	95.9
	10	106.4	158.6	31.7	97.5	71.6	163.2	100.3	54.2
	11	168.2	170.6	38.4	156.7	67.3	151.9	147.7	28.5
	12	139.3	80.6	29.6	126.1	67.3	246	148.3	39.4
	13	89.5	122.7	49.7	135.9	101.9	205.1	70.5	49.5
	14	44.3	188	49.2	103.7	43.7	223	127.2	99.3
	15	47.1	160.3	40	41.8	55.6	191.4	117.1	80.7
	16	50.6	154	38.4	33.9	79.5	135.8	113.3	35.7
	17	38.6	174.1	41.7	41.1	58.7	103.2	96.7	44.6
	18	191.6	93.5	44.3	44	68.1	137	77.5	60
	19	96.4	167.5	34.8	82.2	73.5	86.1	91.7	129.1
	20	124.9	85.8	100.3	110.8	63.4	120.1	83.5	92.7
	21	174.8	164.3	126.1	55.7	58.3	79.3	71.7	54.2
	22	135.1	155.1	36.3	39.4	64.6	104.3	172.2	28.9
	23	159.6	179.6	46.6	52.4	73.7	140.5	121.8	29.4
	24	163.1	116.9	28.3	52.9	54.8	141.7	181.2	75.8
	25	161.2	48.3	34.4	39.7	81.2	122.2	301.3	82.7
	26	144.4	85.2	50.7	64.5	64.5	139.9	128.4	46.4
	27	142.6	97.9	44.3	44.9	64.1	86.5	93.2	27.2
	28	243.2	116.5	74.2	129.4	56.1	86.6	72	73.6
	29	175.5	69.2	48.5	59.3	51.3	126.6	167.7	70
	30	177.3	63.4	43	42.7	60.9	122.6	147.9	42.9
	31	129.8	31.8	37.8	31.1	58.2	145	283	57.5
	32	111.3	131.9	47.3	28.8	59.6	106.1	71.7	32.8
	33	140.7	212.1	47	45.9	51.3	82.7	78.9	51.9
	34	96.4	145.8	49.8	81.5	61.3	152.2	160.2	117.3
	35	73.8	149.5	46.5	181.9	63.8	124.1	84.9	94.2
	36	108.4	224	46.6	77.5	48.2	54.8	60	39.4
	37	134.6	137.8	38.1	87.1	60.9	69.5	111.1	36.4
	38	270.1	122.9	49.7	35.5	66	101.8	79.5	70.6
	39	90.6	66.8	41.9	136.4	36.5	55.6	60.9	44.3
	40	46.6	169.3	54.7	160.5	76	94.6	143.7	51.4
	41	63.4	109.8	48.1	130.3	78.9	81.2	311	98.9
	42	58.3	79.8	43.3	48	59.3	73.5	102.6	132.1
	43	80.1	107.7	48.2	108.1	114.7	100.9	68.1	48.6
	44	204.3	125.5	45.1	47	61	98.3	54.7	83.7
	45	260.3	213.1	37.6	44	68.4	53.2	46.7	85.8
	46	89.8	161.3	41.3	95.1	59.3	134.6	257.9	81.2
	47	107.7	175.1	30.4	29.9	73.8	150.5	98.5	70.2
	48	120.1	138.5	43.3	30.6	51.3	71.1	250.3	33.3
	49	165.6	106.9	37.6	62	49.9	101.8	286.8	47.8
	50	159.6	130.1	56.9	69.4	51.3	73.8	398.7	56.4
	51	89.8	98.3	39.6	45.9	76.6	43.1	149	75.3
	52	87.8	97.1	40.9	58.5	142	99.6	119.1	42.9
	53	134.6	175.5	37.6	40.9	78.5	150.6	64.6	49.8
	54	136.5	103.2	45.7	35.5	66.9	62.6	111.1	107.6
	55	178.8	120.9	51	41.7	66	76.6	89.8	129.5
	56	106.8	161.9	57.3	47	78.5	102.6	160.2	114
	57	68.6	125.1	50.7	76.3	37.4	122.5	104.6	79.7
	58	105.9	135.2	45.2	27.2	49.8	93.1	91.8	226.6
	59	156	166.6	43.1	187.5	69.5	99.6	91.3	67.8
	60	274.2	106.4	37.4	75.6	55.7	100.3	155	70.2
	61	236.6	102.2	30.6	119.2	63.4	163.7	45.3	89.3
	62	106.2	193.5	49.4	116.9	67.6	58.3	81.2	68.2
	63	253.5	190	39.6	62.5	90.4	68.4	105.8	83.5
	64	273.1	141.1	80.9	124.3	65.7	69.5	103.3	56.4
	65	134.3	46.4	95.3	108.9	68.9	194.8	45.3	129.1
	66	223.8	93.4	21	136.3	76.6	116.6	68	42.8
	67	79.1	51.6	27.3	157	90.4	59.6	81	53.5
	68	51.2	81.3	47.8	79.5	64.5	61.8	82.5	48.6
	69	113	221.2	46.6	75.2	76.6	86.3	88.1	41.5
	70	118.3	138.4	59.5	185.9	63.5	40.8	145.8	64.6
	71	173.7	114.5	47.4	45.3	49.9	82.7	137.8	122.2
	72	195.8	184.3	62.7	69.5	68	76	186.2	91.8
	73	56.5	134.8	85.5	61	57.4	147.2	81	106.2
	74	206.6	209.5	34.4	94.2	68.1	120.4	45.6	76.7
	75	295.4	158.1	33.8	111.3	80.8	71.7	66.6	77.7
	76	272.9	111.9	43.3	157.6	63.4	71.6	40	38.9
	77	207.4	74.5	43	150.5	41.8	139.4	52.9	47.4
	78	169.1	122.6	36.2	94	44.3	173.1	47.8	38.4
	79	127.3	229.6	44.9	128.2	68.4	133.8	48.2	61.3
	80	128.8	88.6	59.1	162	59.3	103.9	136.8	53.1
	81	183.7	109.5	62.5	56.1	81.2	67.3	276	77.1
	82	156.7	115.5	40.2	51.3	59.1	71.1	127.2	102.2
	83	265.9	87.4	95.5	107.5	43.6	95.6	275.6	29.4
	84	96.4	120.2	133.1	120.4	62.5	89.5	108.9	41.6
	85	168.8	102.7	52.1	99.6	99.1	201.6	140.1	60.9
	86	143.6	159.3	56.5	98.5	86.1	96.4	97.8	82.9
	87	138.8	72.1	91.3	124.3	76.1	68.4	100.3	84.9
	88	32.6	86.6	43.1	102.6	61.6	108.4	99.1	143.5
	89	45.2	173.8	42.1	114	72	62.5	50.6	120.3
	90	135.2	90.2	91.5	150.5	147.5	126.6	53.2	122.5
	91	321.7	165.1	136.5	86.3	57.4	80.5	71.4	38.4
	92	141.5	97.4	53.7	152.4	65.8	53.2	60	86.8
	93	208.6	212.8	36.9	136.1	62.6	57.4	101.3	39.4
	94	242.9	108.1	47.3	93.2	73.5	73.8	215.6	84.7
	95	67.7	165.4	44	157	54.6	121.6	127.2	67
	96	147	159	41.8	88.6	79.5	133.3	86	40
	97	188	78.3	44	65.4	79.3	103.1	46.7	55.7
	98	243.1	60.7	43.1	117.1	96.4	141.1	229.2	128.3
	99	219.8	154.7	44.9	149.6	71.1	101.9	307.5	125.4
	100	113.8	134.3	50.4	218.6	50.3	59.3	161.8	98.9
	101	83.9	104.8	43.1	86.6	204.4	169.9	82.5	61.6
	102	96.1	81.4	42.6	82.7	175.2	80.1	43.7	26.3
	103	285.1	78.7	39.1	107.7	161.6	158.6	40.8	108.6
	104	117	104.3	41.3	121.8	71.6	104.8	41.9	112.7
	105	161.2	70.8	62.2	123.7	53.2	57.7	125.8	51.9
	106	108.6	75.7	92	86	37.4	61.2	147.7	43.4
	107	138	114.5	30.8	66.6	65.4	36.5	117.3	47.9
	108	107.4	139.5	48.1	118.2	56.6	75.2	48.2	37.2
	109	100.9	148.2	98.3	93.1	46.6	133.2	65.7	106
	110	97.4	217.7	30.5	66.9	61	75.6	92.4	108.6
	111	167.8	74.7	50.6	54.7	73.8	109.2	204.2	83.7
	112	265.9	97.9	92.2	22.9	56.6	168.9	131.8	34.5
	113	200.7	102.6	75.6	38.6	67.6	83.1	136.3	85.6
	114	194.1	124	58	32.2	64.1	64.5	87.8	61.3
	115	233.3	132.8	34.8	44.9	54.6	101.4	86.7	139.9
	116	174.1	100.4	45.6	43.7	48.1	157	124.1	73.3
	117	77.3	104.7	51.7	51.7	73.7	64.1	109.3	77.6
	118	79.4	115.1	44	40	32	53.7	96.4	56.5
	119	84.4	121.4	88.2	41.9	76.1	108.9	40.8	77.1
	120	54.3	161.7	42.6	41.9	66.6	109.2	212.2	41.5
	121	143.6	143.1	33	56.6	73.8	57.7	266	69.6
	122	128.6	100.3	127.4	53.2	80.1	154.5	189.2	61.6
	123	181.7	127.7	32.3	150.6	48.7	63.4	86.1	49.8
	124	221.4	93.1	39.6	43.6	57.4	65.8	53.2	118
	125	135.7	116.3	34.8	38.6	71.7	71.1	121.6	104.1
	126	232.8	187.7	60.8	67.6	53.2	60.8	167.2	77.1
	127	192.5	246.6	35.8	173.2	43	143	114.4	52.8
	128	186.1	122.5	30.5	100.3	41.8	43.3	119.1	79.7
	129	129.8	329.3	52.9	102.6	72	39.6	81.7	63.8
	130	195.6	170.1	121.8	108.3	43.7	76	189.1	99.3
	131	112.1	182.4	40.2	89.8	73.8	124.3	113.3	88.9
	132	126.2	151.4	32	103.9	51.3	96.1	75.6	88.6
	133	88.5	244.7	51.2	46.6	50.9	134.6	179.6	57.5
	134	82.7	84.9	42.1	61	61.2	97.4	116.2	80
	135	218.1	78.9	35.5	184.9	58.3	131.4	278	83.1
	136	197.8	122.5	45.9	115.3	55.9	72	113.1	52
	137	241.3	140.7	38.4	39.6	107.5	76.9	111.3	47.5
	138	144	107.2	48.5	41.9	47.1	149.4	141.9	62.1
	139	200.6	169.7	93.4	40	73.5	141.7	61	126.4
	140	193.9	81.7	51.6	28.7	221.5	129.1	81.7	64.3
	141	202.1	142.9	49.5	53.8	131.3	86.6	166.6	74.9
	142	294.2	70.1	42.3	50.6	70.1	148.4	125.1	109.1
	143	169.8	265	35.5	127	63.9	88.5	147	72.1
	144	136.1	121.7	52.7	38.6	45.8	142.6	175.8	64.2
	145	97.3	157.4	44.9	57.4	64.6	78.9	120.4	114.7
	146	142.6	137.6	63.9	40	75.4	279.4	177.8	76
	147	222.1	74.1	45.9	43.1	71.8	140.1	121.2	55.8
	148	149.9	62.1	46.6	48.2	52.7	94.6	64.6	90.5
	149	185.9	163.5	35.2	41.8	40.4	96.8	84.9	94.4
	150	210.8	75.8	41.3	35.3	56.5	66.9	89.6	51.1
	151	201.6	65.9	48.7	41.8	59.4	170.3	77.1	38.5
	152	192.9	88.6	45.7	118.4	48.7	70.6	106.5	45.4
	153	251.6	89.5	47.3	88.7	74.8	68.9	38.6	59.4
	154	143.8	95.9	118.7	111.1	77.2	54.7	94.6	70.1
	155	155.4	103.1	44.8	50.3	61.7	61.3	100.9	106.2
	156	119.5	94.6	52.9	51.3	73.8	151.8	103.4	67.2
	157	137.8	95	102.2	101.3	68.4	86.6	219.9	94.6
	158	128.2	224.4	75.6	118.6	38.5	54.2	201.6	74.1
	159	120.1	51.5	81.8	73.8	65.9	159.7	96.4	74.1
	160	97.4	136.5	68	76.6	51.1	54.7	85.1	108.7
	161	103.3	138.8	39.3	40.5	133	73	208.6	81.5
	162	45.6	150.2	142.7	192.6	67.4	109.3	193.4	75.4
	163	60.9	343.1	28	22.7	71.5	130.7	131.3	52
	164	160.2	117	44.5	61	54.3	110.6	92.9	61.1
	165	131.5	147.6	44.9	85.1	60.6	66	144.4	129.8
	166	239.6	184	62.7	57.9	57.6	155	159.7	44.9
	167	200.8	143.8	121.7	68.4	56.9	81.2	99.5	57.9
	168	86	156.1	106.9	87.1	48.7	58.3	117.3	54.4
	169	93.4	101.7	139.5	65.8	50	122	328.6	83.6
	170	125.6	91.4	69.5	67.6	56.6	73.8	116.6	67.2
	171	306.5	237.6	57.7	73.8	78.4	73.5	191.6	150.2
	172	285.2	160.3	53.2	82.4	65.6	83.1	89.8	134.3
	173	195.9	148.1	37.3	81.7	40.4	131.3	128.4	95.8
	174	137.3	138.9	40.6	138.8	39.5	128.6	107.4	61.5
	175	98.3	191.5	75.2	167.8	54.3	139.1	91.3	65.9
	176	159	84.4	31.9	194.4	134.8	85.4	141.3	106.2
	177	133.7	172.1	57.7	109.2	93	75.6	103.1	97.2
	178	162.9	56.6	103.1	72.5	74.9	72.5	157.7	54.3
	179	111.3	65.9	43	42	60.4	44.9	106.8	62.1
	180	131.5	87.3	64.2	106.2	96.7	130.4	82.5	75.2
	181	162.4	77.2	78.5	125	67.8	100.5	127.2	71.5
	182	186.9	99.5	109.4	107.2	90.4	153.8	116.6	44.7
	183	88.7	129.8	62.7	157.7	70.1	50.3	160.2	35.2
	184	63.4	106.2	37.8	87.2	88.5	72.4	96.1	58.3
	185	217.8	89.1	70.8	126.4	67.2	107.5	238.1	86.9
	186	227.8	110.8	74.4	110.3	51.4	66.9	132.6	249.6
	187	142.6	68.4	93.9	38.4	73.7	81.7	195	105.5
	188	93.4	255.4	47.1	171.5	60.7	90.6	113.8	88.8
	189	100.9	95	55	97.4	58.2	117.3	118.1	59.4
	190	104.1	94	61	107.4	50.6	117.8	354	91.6
	191	231.6	75.4	71.5	94.9	100.4	38.1	92.4	192.4
	192	214.9	119.7	27.2	120.1	51.8	100.3	87.2	214.9
	193	104.4	143.8	45.6	40.4	75.4	75.6	174.6	52.9
	194	189.2	184.2	44.4	63.4	56	112.1	68.8	96.1
	195	88.5	83.6	50.8	81.4	64	137.8	75.3	39.5
	196	242.8	73.6	53.4	110.2	64.8	95.6	40.8	127.8
	197	66	184.4	45.9	102.3	67.2	139.7	112.5	96.1
	198	163.5	176	107.3	111.9	58	68.9	132.9	55
	199	101.9	230.1	38.2	52	39.6	134.2	60.9	43.5
	200	150.6	117.2	32	95.9	89	112.5	94.6	60.8
	201	176.2	129.8	133.9	69	90.5	108.9	100.9	78
	202	129.4	81.5	54	38.9	54.1	73.8	102.6	41.7
	203	242.2	88.2	47.6	32	52.6	76	124.2	35.3
	204	259.4	63.4	43	49.9	89	120.8	83.1	77.2
	205	62.5	44.9	54.6	44.7	49.4	116.6	53.8	45.4
	206	92.1	50.5	60.9	42	56.2	64.5	155.5	44.7
	207	168.4	80.2	49.9	136.3	60.4	66	121.8	140.7
	208	123.7	100.9	59.1	52	79.9	92.1	108.4	67.7
	209	107.5	74.6	50.4	122.1	94.8	62.5	114.2	72.5
	210	183.9	151.4	44.4	41.7	70.1	84.9	122.6	61.7
	211	280.8	157.4	129	99.9	62.7	115.6	65.8	90.9
	212	66.6	80.2	44.4	130.1	63.6	62.6	48.7	55.9
	213	64.6	113.8	64.5	151.9	63.2	92.9	65.4	90.5
	214	115.5	81.9	53	56.5	49.3	103.9	97.4	172.7
	215	201.7	77.3	80.5	63.4	95	54.8	201.1	76.2
	216	230.2	105.1	43.9	131.5	104.7	45.9	93.4	69
	217	175.1	47.5	47.8	163.3	71.8	190.4	35.8	163.8
	218	118.2	68.8	49.2	102.1	55.9	71.6	32.2	95.9
	219	154	56.6	46.4	110	36.2	120.4	50.6	112.9
	220	183.5	238.1	49.2	57.5	71	116.7	46.6	96.6
	221	114.8	101.8	33.2	46.5	68.6	76.6	91.7	142.9
	222	111.5	114.7	121.6	97.2	69.1	144	136.5	97.4
	223	121.2	189.1	37.3	137.5	67.8	185.3	134.1	144.9
	224	141.8	134.8	41.7	82.9	68.8	104.6	214.9	158.8
	225	133.1	117.5	49.7	86.9	108.1	91.8	88.5	34
	226	129.2	97.4	58.1	88.9	61.4	81.7	123.5	294.1
	227	201.6	161.8	65.2	83	68.4	96.1	71.6	79.9
	228	188.5	150.6	43.6	168	50	106.5	245.2	116.3
	229	176.2	91.7	44	66.5	68.6	99.5	143.1	49.7
	230	179.1	82.7	54.4	58.9	55.9	190.4	73	72.5
	231	168.7	65.4	55.4	27.1	56.5	143.1	64.1	65.9
	232	81.7	233.5	140.4	81.4	55	61.2	64.1	85.3
	233	182.8	137.3	40	35.3	80.1	71.1	73.8	146
	234	185	146.8	47.1	124.4	80.2	100.9	91.5	132.9
	235	210.7	195.5	47.8	125	67.9	120.1	122.6	83.9
	236	143.7	155.4	47.8	154.5	83.6	52.1	81.8	65.9
	237	256.1	203.6	50.2	144.7	81.7	64.6	87.1	140.9
	238	262.7	162	45.9	148.1	72.9	72.1	90.2	124.3
	239	283.7	143.3	62	103.1	85.1	218	51.3	85.3
	240	264	117.3	43	250.9	103.3	122	150.8	81.5
	241	163	293.1	46.4	88.6	77	85.1	214.2	78
	242	273.6	251.6	43.6	32.1	65.2	132.9	122.6	153.4
	243	231.6	97.4	114.8	58.8	76.8	129.1	75.6	136.1
	244	211	121.8	59.8	129.8	47.2	171.6	147	122.5
	245	260.4	77.3	52.4	182.9	67.2	71.6	66.6	77
	246	197.2	193.8	47.4	151.6	56.9	118.7	62.6	104.3
	247	109.1	141.3	43	114.6	70.4	128.1	83.5	94.4
	248	56.5	116.6	61	203	79.1	125.3	120.1	83.1
	249	95.9	54.7	150.6	173.9	47.2	113.3	68.9	118.4
	250	80.1	75.6	52.4	115.8	25.8	94	67.3	74.5
	251	146.6	89.8	42.2	27.3	51.1	68.9	152.3	61.4
	252	288.8	169.3	48.3	34.4	71	80.1	94.6	46.1
	253	345	157	39.7	57.5	47.5	103.1	62.6	128.8
	254	136.5	57.7	52.9	71	53.2	135.9	104.4	78.9
	255	252.8	170.3	36.4	63.9	56.5	120.8	109.1	99.1
	256	124.5	111.1	33.9	86.4	71.8	93.2	67.3	104.8
	257	88.2	111.1	50.8	125	74.6	115.3	72.1	94
	258	195.1	109.9	82.2	84.4	58.9	202.8	145	117.3
	259	147.6	73.5	47.1	40.9	72.3	81	119.3	113.4
	260	115.5	78.5	52.6	54.6	76.2	54.2	183	85.1
	261	184.6	148.3	65.7	121.5	73	69.2	282.1	44.9
	262	217.1	48.1	108.1	77.3	66.7	49.8	135.6	57.6
	263	122.4	106.8	40.8	55	97	53.7	197	36.4
	264	352	156.4	62.5	45.2	64.3	63.8	145	27.5
	265	191.8	216.8	47	22.6	80.1	210.2	136.1	61.7
	266	122.1	83.6	44	58.9	217	100.9	48.7	71.8
	267	81.9	56.6	53.7	153.7	47.5	90.7	179.5	71.8
	268	208.4	99.6	160.5	86.4	54.2	100.3	136.4	67.4
	269	189.3	169.8	37.8	43.5	51.6	121.8	93.1	216.5
	270	131.4	221.7	39.2	38.5	55	149	74.5	195.8
	271	124.7	193.9	105.1	172.8	47.5	108.9	98.3	104.7
	272	84.4	186.8	117.2	35.7	43.5	82.5	117.5	81.9
	273	195.2	102.4	60.9	55.8	57.2	97.8	73.8	143.1
	274	165	123.5	51.1	44.9	54.4	107.7	117.8	87.2
	275	99.9	132.9	55	58.7	55	178.1	73	87.8
	276	199.1	171.4	78	29.5	38.6	89.8	62.5	70.6
	277	255.1	234.4	68.7	52	88.4	92.4	86.7	116.2
	278	196.2	130.7	53.7	133.5	65.8	89.8	91.7	70.3
	279	324.5	193.7	56.8	84.4	60.7	84.3	68	54.6
	280	241.6	111	50.8	145	50.5	68.1	71.6	69.1
	281	227.8	45.3	55.1	143.6	74.6	83.6	248.8	152.6
	282	217.9	58.3	50.6	105.9	174.4	91.7	176.1	131.2
	283	209.2	230.5	98.4	77	81.5	104.4	189.8	82.2
	284	205.7	127	42.7	114.6	51.6	106.1	108.9	96.1
	285	133.8	123.6	47.1	79.1	52.9	120.1	98.5	94.9
	286	320	182.9	112.2	173.2	97.4	109.2	82.7	135.6
	287	157.4	57.7	51.5	122.1	58.7	122.5	153.3	144.5
	288	175.8	68.9	93.4	127.7	43.5	90.4	150.6	98.5
	289	245.1	84.3	46.1	118.9	55	88.5	120.1	178.8
	290	229.2	100.3	53.9	149.8	62.1	149.6	130.2	55.2
	291	136.5	104.4	143.5	203.9	56.9	73.8	172	137.6
	292	174.5	94.2	53	32	47.9	118.6	150.6	182.6
	293	229.5	98.3	65	58.8	60	63.4	146.2	121.6
	294	61.5	218.7	73.6	72.9	48	138.2	149.6	134.9
	295	65.6	122.5	67.5	140.8	64.3	119.1	88.5	189.1
	296	76	115.5	74.4	53.6	42.9	144.9	136.8	67.9
	297	258.9	132.9	90.1	121.4	55.9	104.8	158.6	68.6
	298	104.7	55.9	36.1	115.8	46.1	88.1	98.8	81.5
	299	97.2	54.6	48.3	101.5	65.9	83.3	122.2	126.8
	300	150.2	70.4	56.2	142.7	56.5	80.1	111.1	158.2

## Sheet: Fig. 7b
Figure 7b		Replicates	Cells with ER fragments
			> 5 ER Fragments	< 5 ER Fragments	total n cells	% of cells > 5 ER	% of cells < 5 ER
	FAM134B WT	Replicate 1	30	10	40	75	25
		Replicate 2	35	10	45	77.7778	22.2222
		Replicate 3	25	15	40	62.5	37.5
		AVERAGE			AVERAGE	71.7593	28.2407
		STDEV			STDEV	8.13815	8.13815
	FAM134B ΔLIR	Replicate 1	0	25	25	0	100
		Replicate 2	0	35	35	0	100
		Replicate 3	0	40	40	0	100
		AVERAGE			AVERAGE	0	100
		STDEV			STDEV	0	0
	FAM134B ΔTM12	Replicate 1	25	15	40	62.5	37.5
		Replicate 2	15	25	40	37.5	62.5
		Replicate 3	15	30	45	33.3333	66.6667
		AVERAGE			AVERAGE	44.4444	55.5556
		STDEV			STDEV	15.7747	15.7747
	FAM134B ΔTM34	Replicate 1	10	25	35	28.5714	71.4286
		Replicate 2	10	25	35	28.5714	71.4286
		Replicate 3	10	20	30	33.3333	66.6667
		AVERAGE			AVERAGE	30.1587	69.8413
		STDEV			STDEV	2.74929	2.74929
	FAM134B ΔTM12 + TM34	Replicate 1	0	0	0	0
		Replicate 2	0	0	0	0
		Replicate 3	0	0	0	0
		AVERAGE			AVERAGE	0
		STDEV			STDEV	0

## Sheet: Fig. 20
Figure 20	Position i	Position j	PLM	place holder	conservation i	conservation j	ss filter	conservation filter	cys-cys-filter	spacer	residue i	residue j
	170	163	0.34766	0	16	31	0	0	0	0	C	E
	235	90	0.30874	0	43	56	0	0	0	0	C	K
	171	164	0.30731	0	22	19	0	0	0	0	I	R
	174	168	0.28391	0	21	18	999	0	0	0	S	S
	174	167	0.26105	0	21	33	999	0	0	0	S	L
	168	161	0.24823	0	18	17	0	0	0	0	S	P
	168	160	0.24452	0	18	11	0	0	0	0	S	K
	122	114	0.24084	0	26	26	999	999	0	0	V	W
	83	77	0.23991	0	32	26	0	0	0	0	A	L
	171	160	0.22834	0	22	11	0	0	0	0	I	K
	231	224	0.22789	0	95	28	0	999	0	0	P	L
	76	70	0.2238	0	17	21	0	0	0	0	V	W
	218	205	0.22175	0	62	53	0	0	0	0	I	T
	75	69	0.21744	0	26	39	0	0	0	0	P	T
	165	159	0.20914	0	39	16	0	0	0	0	P	S
	233	202	0.20844	0	35	38	0	999	0	0	F	S
	170	164	0.20624	0	16	19	0	0	0	0	C	R
	171	161	0.20521	0	22	17	0	0	0	0	I	P
	172	165	0.20136	0	31	39	999	0	0	0	A	P
	231	225	0.20089	0	95	32	0	999	0	0	P	L
	77	70	0.20032	0	26	21	0	0	0	0	L	W
	77	69	0.19653	0	26	39	0	0	0	0	L	T
	234	225	0.1938	0	65	32	0	999	0	0	K	L
	173	167	0.19378	0	21	33	999	0	0	0	E	L
	95	89	0.1918	0	52	90	0	0	0	0	S	W
	169	163	0.19123	0	19	31	0	0	0	0	H	E
	174	165	0.19071	0	21	39	999	0	0	0	S	P
	119	111	0.18997	0	33	41	0	0	0	0	L	L
	161	152	0.1895	0	17	19	0	0	0	0	P	E
	212	97	0.18777	0	34	23	0	999	0	0	S	L
	81	72	0.18742	0	28	23	0	0	0	0	C	L
	147	140	0.18711	0	19	20	0	0	0	0	W	R
	172	161	0.18706	0	31	17	0	0	0	0	A	P
	167	161	0.18393	0	33	17	0	0	0	0	L	P
	172	160	0.18222	0	31	11	0	0	0	0	A	K
	138	130	0.18179	0	22	28	999	0	0	0	L	M
	172	164	0.18032	0	31	19	0	0	0	0	A	R
	224	117	0.18018	0	28	34	0	999	0	0	L	Y
	80	72	0.17987	0	35	23	0	0	0	0	G	L
	172	166	0.17946	0	31	41	999	0	0	0	A	R
	151	143	0.17885	0	19	25	0	0	0	0	S	G
	233	225	0.17827	0	35	32	0	999	0	0	F	L
	120	111	0.17816	0	32	41	0	0	0	0	I	L
	166	160	0.17581	0	41	11	0	0	0	0	R	K
	236	219	0.1755	0	25	79	999	999	0	0	N	L
	165	158	0.17474	0	39	12	0	0	0	0	P	N
	170	162	0.17444	0	16	34	0	0	0	0	C	D
	174	160	0.1727	0	21	11	0	0	0	0	S	K
	143	136	0.1725	0	25	19	0	0	0	0	G	M
	175	168	0.17212	0	14	18	999	0	0	0	W	S
	81	73	0.17189	0	28	18	0	0	0	0	C	G
	206	97	0.17071	0	26	23	0	999	0	0	F	L
	80	69	0.16954	0	35	39	0	0	0	0	G	T
	199	86	0.16914	0	43	49	0	0	0	0	L	L
	227	87	0.16876	0	35	53	0	999	0	0	A	L
	96	86	0.16729	0	45	49	0	0	0	0	L	L
	228	96	0.16659	0	50	45	0	0	0	0	F	L
	79	73	0.16656	0	23	18	0	0	0	0	L	G
	180	120	0.16576	0	19	32	0	999	0	0	I	I
	124	113	0.1651	0	36	13	999	999	0	0	I	P
	149	140	0.16362	0	47	20	0	0	0	0	S	R
	133	127	0.16358	0	27	34	0	999	0	0	I	R
	81	74	0.16257	0	28	13	0	0	0	0	C	E
	168	162	0.16107	0	18	34	0	0	0	0	S	D
	234	228	0.16033	0	65	50	0	999	0	0	K	F
	122	112	0.16028	0	26	21	0	999	0	0	V	T
	117	109	0.15945	0	34	38	0	0	0	0	Y	L
	174	163	0.15918	0	21	31	0	0	0	0	S	E
	144	127	0.15896	0	25	34	0	999	0	0	A	R
	225	182	0.15845	0	32	44	0	999	0	0	L	L
	154	148	0.15748	0	12	15	0	0	0	0	W	R
	234	227	0.15738	0	65	35	0	999	0	0	K	A
	237	217	0.15667	0	19	58	0	999	0	0	D	V
	220	121	0.15649	0	40	40	0	0	0	0	S	S
	174	162	0.15537	0	21	34	0	0	0	0	S	D
	87	73	0.15511	0	53	18	0	0	0	0	L	G
	76	69	0.1551	0	17	39	0	0	0	0	V	T
	82	76	0.15492	0	24	17	0	0	0	0	R	V
	98	87	0.15372	0	54	53	0	0	0	0	G	L
	103	95	0.15266	0	29	52	0	999	0	0	N	S
	81	75	0.15255	0	28	26	0	0	0	0	C	P
	146	138	0.15232	0	30	22	0	0	0	0	L	L
	184	126	0.15223	0	32	28	0	999	0	0	E	G
	171	163	0.15205	0	22	31	0	0	0	0	I	E
	228	86	0.15155	0	50	49	0	999	0	0	F	L
	174	97	0.15132	0	21	23	0	0	0	0	S	L
	174	161	0.15102	0	21	17	0	0	0	0	S	P
	79	72	0.15101	0	23	23	0	0	0	0	L	L
	174	159	0.15074	0	21	16	0	0	0	0	S	S
	78	69	0.15035	0	11	39	0	0	0	0	W	T
	152	145	0.15009	0	19	24	0	0	0	0	E	Q
	79	71	0.15	0	23	19	0	0	0	0	L	L
	150	143	0.14953	0	23	25	0	0	0	0	L	G
	173	160	0.14936	0	21	11	0	0	0	0	E	K
	234	224	0.14844	0	65	28	0	999	0	0	K	L
	82	71	0.14799	0	24	19	0	0	0	0	R	L
	168	159	0.14672	0	18	16	0	0	0	0	S	S
	221	103	0.14671	0	54	29	0	0	0	0	Y	N
	121	86	0.14642	0	40	49	0	999	0	0	S	L
	78	71	0.1463	0	11	19	0	0	0	0	W	L
	227	95	0.14541	0	35	52	0	999	0	0	A	S
	169	161	0.14505	0	19	17	0	0	0	0	H	P
	176	168	0.14483	0	21	18	999	0	0	0	M	S
	116	104	0.14457	0	36	18	0	999	0	0	V	L
	235	228	0.14442	0	43	50	0	999	0	0	C	F
	200	126	0.14442	0	35	28	0	0	0	0	V	G
	107	78	0.14422	0	33	11	0	999	0	0	W	W
	234	226	0.14387	0	65	24	0	999	0	0	K	C
	222	192	0.14364	0	49	22	0	999	0	0	L	S
	192	186	0.14319	0	22	38	0	0	0	0	S	S
	107	92	0.14308	0	33	21	999	999	0	0	W	P
	199	193	0.1426	0	43	58	0	0	0	0	L	P
	217	117	0.14248	0	58	34	0	0	0	0	V	Y
	221	197	0.14205	0	54	37	0	999	0	0	Y	C
	176	164	0.14197	0	21	19	999	0	0	0	M	R
	123	94	0.14171	0	26	23	0	999	0	0	M	R
	81	70	0.14123	0	28	21	0	0	0	0	C	W
	174	164	0.1411	0	21	19	0	0	0	0	S	R
	150	144	0.14104	0	23	25	0	0	0	0	L	A
	169	162	0.14104	0	19	34	0	0	0	0	H	D
	175	159	0.14075	0	14	16	0	0	0	0	W	S
	118	109	0.14046	0	45	38	0	0	0	0	H	L
	231	223	0.14037	0	95	30	0	999	0	0	P	L
	153	144	0.14022	0	19	25	0	0	0	0	S	A
	146	140	0.1402	0	30	20	0	0	0	0	L	R
	172	158	0.13974	0	31	12	0	0	0	0	A	N
	119	110	0.13958	0	33	31	0	0	0	0	L	A
	166	159	0.13866	0	41	16	0	0	0	0	R	S
	139	78	0.13836	0	23	11	0	0	0	0	S	W
	185	124	0.13832	0	58	36	0	999	0	0	M	I
	214	101	0.1376	0	47	27	0	999	0	0	I	A
	173	164	0.1373	0	21	19	0	0	0	0	E	R
	85	77	0.13703	0	60	26	0	0	0	0	E	L
	171	159	0.1364	0	22	16	0	0	0	0	I	S
	83	76	0.13628	0	32	17	0	0	0	0	A	V
	175	167	0.13625	0	14	33	999	0	0	0	W	L
	164	157	0.13567	0	19	18	0	0	0	0	R	I
	209	163	0.13553	0	34	31	0	999	0	0	I	E
	203	174	0.13534	0	25	21	0	999	0	0	V	S
	195	96	0.13525	0	35	45	0	0	0	0	K	L
	155	149	0.13466	0	15	47	0	0	0	0	E	S
	187	105	0.13428	0	29	44	0	999	0	0	L	L
	228	220	0.13413	0	50	40	0	999	0	0	F	S
	207	196	0.13345	0	46	35	0	999	0	0	F	F
	219	210	0.13317	0	79	50	0	0	0	0	L	L
	121	112	0.13307	0	40	21	0	999	0	0	S	T
	172	159	0.1329	0	31	16	0	0	0	0	A	S
	159	152	0.13249	0	16	19	0	0	0	0	S	E
	228	99	0.13248	0	50	43	0	0	0	0	F	F
	210	199	0.13226	0	50	43	0	999	0	0	L	L
	206	180	0.13224	0	26	19	0	999	0	0	F	I
	147	141	0.1318	0	19	44	0	0	0	0	W	T
	218	211	0.13152	0	62	93	0	0	0	0	I	G
	173	165	0.13071	0	21	39	999	0	0	0	E	P
	173	166	0.1307	0	21	41	999	0	0	0	E	R
	211	87	0.13057	0	93	53	0	999	0	0	G	L
	183	167	0.13049	0	27	33	999	0	0	0	Q	L
	137	130	0.13036	0	20	28	999	0	0	0	V	M
	224	102	0.13031	0	28	24	0	0	0	0	L	A
	210	99	0.13029	0	50	43	0	999	0	0	L	F
	229	221	0.13027	0	40	54	0	999	0	0	L	Y
	101	94	0.13004	0	27	23	0	999	0	0	A	R
	123	113	0.12993	0	26	13	999	999	0	0	M	P
	193	101	0.12983	0	58	27	0	999	0	0	P	A
	98	86	0.12973	0	54	49	0	0	0	0	G	L
	225	215	0.12924	0	32	53	0	999	0	0	L	P
	107	101	0.12904	0	33	27	0	999	0	0	W	A
	212	126	0.12902	0	34	28	0	999	0	0	S	G
	117	110	0.12847	0	34	31	0	0	0	0	Y	A
	197	191	0.1284	0	37	33	0	0	0	0	C	Q
	223	127	0.1283	0	30	34	0	0	0	0	L	R
	77	71	0.1279	0	26	19	0	0	0	0	L	L
	225	194	0.12758	0	32	51	0	999	0	0	L	G
	151	145	0.12751	0	19	24	0	0	0	0	S	Q
	147	130	0.12716	0	19	28	0	0	0	0	W	M
	151	144	0.12683	0	19	25	0	0	0	0	S	A
	233	227	0.12664	0	35	35	0	999	0	0	F	A
	109	83	0.12577	0	38	32	0	999	0	0	L	A
	129	107	0.12572	0	20	33	0	999	0	0	I	W
	102	94	0.12571	0	24	23	0	999	0	0	A	R
	141	96	0.12559	0	44	45	0	0	0	0	T	L
	171	162	0.12517	0	22	34	0	0	0	0	I	D
	227	202	0.12505	0	35	38	0	0	0	0	A	S
	161	151	0.12499	0	17	19	0	0	0	0	P	S
	160	154	0.12493	0	11	12	0	0	0	0	K	W
	200	191	0.12486	0	35	33	0	0	0	0	V	Q
	220	104	0.12459	0	40	18	0	0	0	0	S	L
	203	79	0.12444	0	25	23	0	999	0	0	V	L
	184	147	0.12402	0	32	19	0	0	0	0	E	W
	171	165	0.12373	0	22	39	0	0	0	0	I	P
	143	137	0.12357	0	25	20	0	0	0	0	G	V
	152	143	0.1234	0	19	25	0	0	0	0	E	G
	149	142	0.12326	0	47	29	0	0	0	0	S	R
	170	127	0.12303	0	16	34	0	999	0	0	C	R
	201	151	0.1228	0	35	19	0	999	0	0	C	S
	196	190	0.1225	0	35	40	0	0	0	0	F	Q
	195	125	0.12243	0	35	57	0	999	0	0	K	L
	217	211	0.12209	0	58	93	0	0	0	0	V	G
	135	122	0.12205	0	23	26	999	999	0	0	D	V
	154	146	0.12205	0	12	30	0	0	0	0	W	L
	111	104	0.12202	0	41	18	999	999	0	0	L	L
	120	94	0.12191	0	32	23	0	999	0	0	I	R
	175	165	0.12189	0	14	39	999	0	0	0	W	P
	84	77	0.12177	0	32	26	0	0	0	0	D	L
	130	109	0.1207	0	28	38	0	999	0	0	M	L
	164	156	0.12062	0	19	20	0	0	0	0	R	V
	140	119	0.12047	0	20	33	0	999	0	0	R	L
	80	74	0.12035	0	35	13	0	0	0	0	G	E
	126	104	0.12001	0	28	18	0	0	0	0	G	L
	118	90	0.11996	0	45	56	0	999	0	0	H	K
	227	145	0.11976	0	35	24	0	999	0	0	A	Q
	212	206	0.11943	0	34	26	999	999	0	0	S	F
	174	166	0.11916	0	21	41	999	0	0	0	S	R
	115	108	0.11886	0	48	61	0	0	0	0	R	F
	203	171	0.11845	0	25	22	0	999	0	0	V	I
	175	164	0.11834	0	14	19	0	0	0	0	W	R
	158	152	0.11832	0	12	19	0	0	0	0	N	E
	212	199	0.11827	0	34	43	999	999	0	0	S	L
	230	96	0.11809	0	32	45	0	0	0	0	C	L
	128	116	0.11807	0	42	36	0	999	0	0	V	V
	210	201	0.1176	0	50	35	0	999	0	0	L	C
	146	135	0.11757	0	30	23	0	0	0	0	L	D
	188	90	0.11716	0	39	56	0	0	0	0	F	K
	209	202	0.11707	0	34	38	0	999	0	0	I	S
	232	90	0.11689	0	26	56	0	0	0	0	L	K
	200	133	0.11674	0	35	27	0	0	0	0	V	I
	236	227	0.11663	0	25	35	999	999	0	0	N	A
	80	73	0.11657	0	35	18	0	0	0	0	G	G
	175	120	0.11656	0	14	32	0	999	0	0	W	I
	107	100	0.11649	0	33	49	0	999	0	0	W	V
	139	98	0.11649	0	23	54	0	0	0	0	S	G
	199	147	0.11646	0	43	19	0	0	0	0	L	W
	224	94	0.11594	0	28	23	0	999	0	0	L	R
	139	133	0.11589	0	23	27	999	0	0	0	S	I
	205	96	0.11565	0	53	45	0	999	0	0	T	L
	223	123	0.11547	0	30	26	0	0	0	0	L	M
	122	109	0.11533	0	26	38	0	999	0	0	V	L
	126	103	0.11514	0	28	29	0	0	0	0	G	N
	187	179	0.1149	0	29	54	999	0	0	0	L	S
	130	100	0.11488	0	28	49	0	0	0	0	M	V
	176	161	0.11486	0	21	17	0	0	0	0	M	P
	235	171	0.11468	0	43	22	0	0	0	0	C	I
	206	199	0.11467	0	26	43	0	999	0	0	F	L
	147	123	0.11437	0	19	26	0	999	0	0	W	M
	128	105	0.11433	0	42	44	0	999	0	0	V	L
	203	96	0.11403	0	25	45	0	999	0	0	V	L
	216	196	0.11402	0	54	35	0	999	0	0	G	F
	164	158	0.11372	0	19	12	0	0	0	0	R	N
	204	125	0.11357	0	48	57	0	0	0	0	C	L
	79	70	0.1135	0	23	21	0	0	0	0	L	W
	137	98	0.11335	0	20	54	0	0	0	0	V	G
	194	188	0.11335	0	51	39	0	0	0	0	G	F
	147	94	0.11306	0	19	23	0	0	0	0	W	R
	184	167	0.11268	0	32	33	999	0	0	0	E	L
	189	183	0.11263	0	33	27	999	0	0	0	K	Q
	201	96	0.11251	0	35	45	0	0	0	0	C	L
	150	142	0.11248	0	23	29	0	0	0	0	L	R
	236	92	0.11237	0	25	21	0	0	0	0	N	P
	224	217	0.11175	0	28	58	0	999	0	0	L	V
	159	153	0.11163	0	16	19	0	0	0	0	S	S
	216	197	0.11161	0	54	37	0	999	0	0	G	C
	209	198	0.11158	0	34	63	0	999	0	0	I	L
	222	214	0.11141	0	49	47	999	999	0	0	L	I
	148	140	0.11108	0	15	20	0	0	0	0	R	R
	124	117	0.11085	0	36	34	0	999	0	0	I	Y
	213	195	0.11042	0	22	35	0	999	0	0	Y	K
	201	103	0.11009	0	35	29	0	0	0	0	C	N
	233	214	0.11008	0	35	47	999	999	0	0	F	I
	225	93	0.11003	0	32	45	0	999	0	0	L	L
	213	136	0.10973	0	22	19	0	999	0	0	Y	M
	221	106	0.10947	0	54	30	0	0	0	0	Y	F
	146	114	0.10931	0	30	26	0	999	0	0	L	W
	121	114	0.10923	0	40	26	999	999	0	0	S	W
	128	122	0.10911	0	42	26	0	999	0	0	V	V
	149	135	0.10908	0	47	23	0	0	0	0	S	D
	166	158	0.10908	0	41	12	0	0	0	0	R	N
	214	142	0.10899	0	47	29	0	999	0	0	I	R
	229	223	0.10891	0	40	30	0	999	0	0	L	L
	117	111	0.10882	0	34	41	0	0	0	0	Y	L
	166	137	0.10862	0	41	20	0	0	0	0	R	V
	163	157	0.10857	0	31	18	0	0	0	0	E	I
	106	95	0.1085	0	30	52	0	999	0	0	F	S
	155	148	0.10805	0	15	15	0	0	0	0	E	R
	119	112	108	0	33	21	0	0	0	0	L	T
	207	195	0.10751	0	46	35	999	999	0	0	F	K
	130	123	0.10742	0	28	26	0	999	0	0	M	M
	192	100	0.1074	0	22	49	0	999	0	0	S	V
	142	135	0.1073	0	29	23	0	0	0	0	R	D
	232	94	0.10722	0	26	23	0	0	0	0	L	R
	184	129	0.10713	0	32	20	0	0	0	0	E	I
	169	160	0.10708	0	19	11	0	0	0	0	H	K
	100	94	0.10701	0	49	23	0	999	0	0	V	R
	236	125	0.10678	0	25	57	0	999	0	0	N	L
	220	200	0.10672	0	40	35	0	999	0	0	S	V
	119	113	0.10661	0	33	13	0	0	0	0	L	P
	203	173	0.10644	0	25	21	0	999	0	0	V	E
	178	137	0.10628	0	24	20	0	0	0	0	F	V
	144	135	0.10623	0	25	23	0	0	0	0	A	D
	216	133	0.10605	0	54	27	0	999	0	0	G	I
	173	161	0.10602	0	21	17	0	0	0	0	E	P
	214	205	0.10602	0	47	53	0	999	0	0	I	T
	97	83	0.10583	0	23	32	0	0	0	0	L	A
	79	69	0.10575	0	23	39	0	0	0	0	L	T
	140	69	0.10569	0	20	39	0	0	0	0	R	T
	208	125	0.10565	0	42	57	0	999	0	0	T	L
	143	135	0.10565	0	25	23	0	0	0	0	G	D
	233	226	0.10564	0	35	24	0	999	0	0	F	C
	236	224	0.10548	0	25	28	999	999	0	0	N	L
	221	102	0.10547	0	54	24	0	0	0	0	Y	A
	78	70	0.10538	0	11	21	0	0	0	0	W	W
	80	71	0.10534	0	35	19	0	0	0	0	G	L
	123	76	0.1053	0	26	17	0	999	0	0	M	V
	213	184	0.10518	0	22	32	0	999	0	0	Y	E
	213	200	0.1051	0	22	35	999	999	0	0	Y	V
	106	92	0.10507	0	30	21	999	999	0	0	F	P
	235	227	0.10462	0	43	35	0	999	0	0	C	A
	144	124	0.10435	0	25	36	0	999	0	0	A	I
	214	90	0.10411	0	47	56	0	999	0	0	I	K
	210	166	0.10405	0	50	41	0	999	0	0	L	R
	202	130	0.1037	0	38	28	0	0	0	0	S	M
	228	200	0.10349	0	50	35	0	0	0	0	F	V
	126	118	0.10333	0	28	45	0	999	0	0	G	H
	232	224	0.10328	0	26	28	0	999	0	0	L	L
	222	210	0.10319	0	49	50	0	0	0	0	L	L
	168	157	0.10315	0	18	18	0	0	0	0	S	I
	182	106	0.10304	0	44	30	0	999	0	0	L	F
	233	223	0.10298	0	35	30	0	999	0	0	F	L
	199	98	0.10291	0	43	54	0	0	0	0	L	G
	217	207	0.1029	0	58	46	0	0	0	0	V	F
	195	181	0.10283	0	35	20	0	0	0	0	K	F
	194	130	0.10281	0	51	28	0	0	0	0	G	M
	214	123	0.1028	0	47	26	0	999	0	0	I	M
	140	128	0.10252	0	20	42	999	0	0	0	R	V
	233	212	0.10219	0	35	34	0	999	0	0	F	S
	150	141	0.10218	0	23	44	0	0	0	0	L	T
	116	102	0.10211	0	36	24	0	999	0	0	V	A
	146	128	0.1021	0	30	42	0	0	0	0	L	V
	178	169	0.10207	0	24	19	999	0	0	0	F	H
	219	205	0.10179	0	79	53	0	0	0	0	L	T
	107	93	0.10169	0	33	45	999	999	0	0	W	L
	121	105	0.10152	0	40	44	0	0	0	0	S	L
	116	110	0.10149	0	36	31	0	0	0	0	V	A
	150	101	0.10131	0	23	27	0	999	0	0	L	A
	232	225	0.10125	0	26	32	0	999	0	0	L	L
	139	131	0.10097	0	23	24	999	0	0	0	S	Q
	131	118	0.1009	0	24	45	0	999	0	0	Q	H
	151	140	0.10082	0	19	20	0	0	0	0	S	R
	174	104	0.10071	0	21	18	0	999	0	0	S	L
	214	194	0.10035	0	47	51	0	999	0	0	I	G
	230	129	0.10028	0	32	20	0	0	0	0	C	I
	210	112	0.10019	0	50	21	0	0	0	0	L	T
	135	108	0.10009	0	23	61	0	999	0	0	D	F
	230	224	0.099967	0	32	28	0	999	0	0	C	L
	118	111	0.09987	0	45	41	0	0	0	0	H	L
	218	124	0.099845	0	62	36	0	999	0	0	I	I
	206	168	0.099732	0	26	18	0	999	0	0	F	S
	170	124	0.099579	0	16	36	0	999	0	0	C	I
	201	194	0.099541	0	35	51	999	999	0	0	C	G
	206	123	0.099532	0	26	26	0	0	0	0	F	M
	198	180	0.099318	0	63	19	0	0	0	0	L	I
	127	120	0.099158	0	34	32	0	999	0	0	R	I
	201	125	0.098987	0	35	57	0	0	0	0	C	L
	199	139	0.098728	0	43	23	0	0	0	0	L	S
	115	103	0.098698	0	48	29	0	999	0	0	R	N
	175	161	0.098693	0	14	17	0	0	0	0	W	P
	215	199	0.098622	0	53	43	0	999	0	0	P	L
	145	136	0.09849	0	24	19	0	0	0	0	Q	M
	201	115	0.098466	0	35	48	0	999	0	0	C	R
	207	199	0.098446	0	46	43	0	999	0	0	F	L
	152	138	0.098255	0	19	22	0	0	0	0	E	L
	235	99	0.09816	0	43	43	0	999	0	0	C	F
	233	172	0.09794	0	35	31	0	0	0	0	F	A
	231	211	0.09781	0	95	93	0	999	0	0	P	G
	97	73	0.097476	0	23	18	0	0	0	0	L	G
	165	107	0.097381	0	39	33	0	999	0	0	P	W
	82	70	0.09729	0	24	21	0	0	0	0	R	W
	125	116	0.097171	0	57	36	0	999	0	0	L	V
	135	100	0.096996	0	23	49	0	999	0	0	D	V
	122	116	0.09696	0	26	36	0	999	0	0	V	V
	121	113	0.096941	0	40	13	999	999	0	0	S	P
	209	165	0.096929	0	34	39	0	999	0	0	I	P
	111	100	0.096887	0	41	49	999	999	0	0	L	V
	222	203	0.096837	0	49	25	0	0	0	0	L	V
	202	107	0.096759	0	38	33	0	999	0	0	S	W
	219	211	0.096686	0	79	93	0	0	0	0	L	G
	232	91	0.096447	0	26	42	0	0	0	0	L	R
	221	211	0.096352	0	54	93	0	999	0	0	Y	G
	205	199	0.096335	0	53	43	0	999	0	0	T	L
	216	132	0.096313	0	54	31	0	999	0	0	G	I
	233	173	0.095999	0	35	21	0	0	0	0	F	E
	183	130	0.095963	0	27	28	0	0	0	0	Q	M
	233	157	0.095733	0	35	18	0	0	0	0	F	I
	221	109	0.095699	0	54	38	0	0	0	0	Y	L
	193	186	0.095675	0	58	38	0	0	0	0	P	S
	147	135	0.095554	0	19	23	0	0	0	0	W	D
	134	119	0.095412	0	26	33	999	999	0	0	K	L
	128	112	0.095076	0	42	21	0	999	0	0	V	T
	186	125	0.095018	0	38	57	0	999	0	0	S	L
	207	107	0.094995	0	46	33	0	0	0	0	F	W
	127	106	0.094988	0	34	30	0	999	0	0	R	F
	170	152	0.094832	0	16	19	0	0	0	0	C	E
	182	156	0.094495	0	44	20	0	0	0	0	L	V
	121	109	0.094453	0	40	38	0	0	0	0	S	L
	82	73	0.09445	0	24	18	0	0	0	0	R	G
	110	100	0.094249	0	31	49	0	999	0	0	A	V
	101	93	0.094096	0	27	45	999	999	0	0	A	L
	185	104	0.094063	0	58	18	0	999	0	0	M	L
	95	83	0.093981	0	52	32	0	0	0	0	S	A
	188	105	0.093968	0	39	44	0	999	0	0	F	L
	134	126	0.093858	0	26	28	999	999	0	0	K	G
	127	118	0.093644	0	34	45	0	999	0	0	R	H
	198	96	0.093623	0	63	45	0	0	0	0	L	L
	231	89	0.093363	0	95	90	0	0	0	0	P	W
	198	122	0.093308	0	63	26	0	999	0	0	L	V
	129	87	0.093276	0	20	53	0	0	0	0	I	L
	168	158	0.093261	0	18	12	0	0	0	0	S	N
	201	118	0.093219	0	35	45	0	999	0	0	C	H
	136	126	0.093151	0	19	28	999	999	0	0	M	G
	149	138	0.093144	0	47	22	0	0	0	0	S	L
	203	100	0.093102	0	25	49	0	0	0	0	V	V
	78	72	0.092999	0	11	23	0	0	0	0	W	L
	234	218	0.092906	0	65	62	0	999	0	0	K	I
	207	180	0.092879	0	46	19	0	999	0	0	F	I
	142	121	0.092851	0	29	40	0	999	0	0	R	S
	121	87	0.092741	0	40	53	0	999	0	0	S	L
	220	201	0.092653	0	40	35	0	999	0	0	S	C
	132	122	0.092625	0	31	26	0	999	0	0	I	V
	147	138	0.092602	0	19	22	0	0	0	0	W	L
	128	111	0.092451	0	42	41	0	999	0	0	V	L
	215	194	0.092403	0	53	51	0	999	0	0	P	G
	146	139	0.092376	0	30	23	0	0	0	0	L	S
	122	110	0.092332	0	26	31	0	999	0	0	V	A
	213	199	0.09218	0	22	43	999	999	0	0	Y	L
	166	157	0.092153	0	41	18	0	0	0	0	R	I
	233	224	0.09186	0	35	28	0	999	0	0	F	L
	220	212	0.091763	0	40	34	0	0	0	0	S	S
	149	141	0.09167	0	47	44	0	0	0	0	S	T
	176	159	0.091551	0	21	16	0	0	0	0	M	S
	99	92	0.091431	0	43	21	999	0	0	0	F	P
	223	182	0.091387	0	30	44	0	999	0	0	L	L
	129	122	0.091319	0	20	26	0	999	0	0	I	V
	147	139	0.091284	0	19	23	0	0	0	0	W	S
	211	121	0.091163	0	93	40	0	999	0	0	G	S
	235	224	0.091148	0	43	28	0	999	0	0	C	L
	177	164	0.091013	0	20	19	999	0	0	0	N	R
	226	111	0.090828	0	24	41	0	999	0	0	C	L
	140	133	0.090819	0	20	27	999	0	0	0	R	I
	80	70	0.090582	0	35	21	0	0	0	0	G	W
	92	80	0.09058	0	21	35	0	0	0	0	P	G
	99	93	0.090526	0	43	45	999	0	0	0	F	L
	192	176	0.090475	0	22	21	0	0	0	0	S	M
	222	105	0.090465	0	49	44	0	0	0	0	L	L
	90	70	0.090116	0	56	21	0	0	0	0	K	W
	190	141	0.090091	0	40	44	0	0	0	0	Q	T
	99	91	0.08992	0	43	42	999	0	0	0	F	R
	145	112	0.089899	0	24	21	0	999	0	0	Q	T
	192	183	0.089835	0	22	27	999	0	0	0	S	Q
	216	209	0.089764	0	54	34	0	0	0	0	G	I
	215	192	0.089695	0	53	22	0	999	0	0	P	S
	192	128	0.089692	0	22	42	0	0	0	0	S	V
	135	125	0.089655	0	23	57	999	999	0	0	D	L
	235	219	0.089474	0	43	79	0	999	0	0	C	L
	208	148	0.089411	0	42	15	0	999	0	0	T	R
	226	183	0.089304	0	24	27	0	999	0	0	C	Q
	182	80	0.089201	0	44	35	0	0	0	0	L	G
	197	88	0.089103	0	37	29	0	0	0	0	C	S
	142	133	0.088838	0	29	27	0	0	0	0	R	I
	160	153	0.088766	0	11	19	0	0	0	0	K	S
	185	100	0.088665	0	58	49	0	999	0	0	M	V
	214	91	0.088635	0	47	42	0	999	0	0	I	R
	176	162	0.088478	0	21	34	0	0	0	0	M	D
	211	125	0.088468	0	93	57	0	999	0	0	G	L
	203	107	0.088369	0	25	33	0	999	0	0	V	W
	175	162	0.088357	0	14	34	0	0	0	0	W	D
	206	144	0.088291	0	26	25	0	999	0	0	F	A
	216	208	0.088285	0	54	42	0	0	0	0	G	T
	126	108	0.088086	0	28	61	0	999	0	0	G	F
	212	165	0.087934	0	34	39	0	999	0	0	S	P
	151	142	0.087812	0	19	29	0	0	0	0	S	R
	178	124	0.087758	0	24	36	0	999	0	0	F	I
	172	130	0.087711	0	31	28	0	0	0	0	A	M
	221	215	0.08764	0	54	53	0	999	0	0	Y	P
	202	115	0.087579	0	38	48	0	999	0	0	S	R
	171	158	0.087564	0	22	12	0	0	0	0	I	N
	226	125	0.08745	0	24	57	0	0	0	0	C	L
	208	113	0.087402	0	42	13	0	0	0	0	T	P
	150	108	0.08739	0	23	61	0	999	0	0	L	F
	234	95	0.087261	0	65	52	0	0	0	0	K	S
	108	85	0.087165	0	61	60	0	999	0	0	F	E
	234	205	0.087152	0	65	53	0	999	0	0	K	T
	104	98	0.087124	0	18	54	0	999	0	0	L	G
	226	169	0.087042	0	24	19	0	999	0	0	C	H
	181	175	0.08704	0	20	14	999	0	0	0	F	W
	132	88	0.086938	0	31	29	0	0	0	0	I	S
	172	152	0.086923	0	31	19	0	0	0	0	A	E
	227	220	0.0869	0	35	40	0	999	0	0	A	S
	219	207	0.086895	0	79	46	0	0	0	0	L	F
	113	106	0.086835	0	13	30	999	0	0	0	P	F
	131	93	0.086831	0	24	45	0	0	0	0	Q	L
	123	101	0.086799	0	26	27	0	0	0	0	M	A

## Sheet: Fig. 24
Figure 24	System	GST	GST	GST	RHD	RHD	RHD	Del AHL+AHC	Del AHL+AHC	Del AHL+AHC	RHD (143-260)	RHD (143-260)	RHD (143-260)
	LPR	40:1	15:1	5:1	40:1	15:1	5:1	40:1	15:1	5:1	40:1	15:1	5:1
	1	158.932	176.4	132.898	130.365	130.425	86.5	153.792	58.93	77.478	176.908	68	92.979
	2	156.079	97.753	83.838	96.913	70.908	65.9	157.092	77.366	66.618	192.365	41	43.717
	3	201.37	178.244	144.371	205.673	63.575	50.2	59.283	125.946	73.484	52.879	132	50.649
	4	84.072	209.596	204.171	71.291	45.615	107.9	68.89	68.322	87.139	93.391	64	50.649
	5	63.679	205.111	60.035	80.183	27.223	39.5	44.299	125.296	54.785	66.038	47	83.07
	6	66.733	147.925	54.668	66.038	43.895	65.6	53.721	97.201	69.538	96.764	90	86.252
	7	100.355	170.596	219.899	25.639	52.364	41.2	87.213	123.324	107.68	46.558	63	119.696
	8	89.544	205.111	106.483	58.657	160.254	48.3	112.401	86.35	54.668	105.332	42	84.903
	9	107.148	82.683	86.252	39.558	214.857	88.6	112.401	155.817	50.267	127.53	73	104.415
	10	115.762	104.107	164.783	96.266	59.114	47.6	62.546	101.569	105.332	130.217	84	107.442
	11	165.512	217.17	139.858	111.197	91.168	91.5	111.542	194.087	43.57	200.846	87	55.943
	12	138.352	107.74	73.484	109.101	133.727	69.5	35.814	128.197	121.609	182.967	110	48.712
	13	90.902	120.07	161.957	90.337	166.585	37.8	35.814	55.815	156.438	165.094	68	104.844
	14	70.165	208.215	91.729	69.122	74.361	95.5	217.553	31.96	145.785	71.089	50	40.041
	15	62.054	112.458	55.598	53.84	54.967	22.7	83.915	42.997	110.618	144.371	136	76.142
	16	118.638	180.994	168.478	100.295	76.887	29.1	40.041	19.176	71.359	280.014	180	86.623
	17	125.906	69.538	189.002	54.196	38.867	37.4	148.962	34.421	145.829	99.509	192	90.177
	18	112.405	73.047	69.538	138.337	67.952	30.2	94.007	50.532	68.89	76.562	66	96.366
	19	147.326	47.782	99.057	188.568	39.16	65.6	225.514	42.997	180.994	111.081	149	32.233
	20	126.432	121.187	167.868	55.771	39.377	26.3	65.843	37.408	60.778	75.973	155	62.546
	21	54.985	83.609	85.43	81.077	39.16	53.7	101.107	49.717	89.535	170.145	72	33.019
	22	50.532	137.079	116.602	47.411	19.689	31.4	61.199	57.881	85.129	93.185	194	120.124
	23	153.672	121.187	284.918	37.775	66.895	46.4	68.89	53.191	107.68	218.935	72	51.652
	24	180.903	111.542	170.258	27.098	26.372	48.3	68.89	38.617	73.047	160.844	58	41.766
	25	44.514	181.948	169.692	30.018	162.637	40	112.458	60.723	78.628	144.371	43	76.645
	26	49.614	81.825	177.812	119.051	116.431	56.3	55.714	148.981	61.199	229.321	35	38.739
	27	87.291	168.326	65.843	167.418	78.935	82.2	78.546	74.61	290.182	172.503	39	36.873
	28	192.103	129.724	53.241	128.395	51.43	34.2	106.302	77.366	189.239	108.924	52	80.8
	29	141.093	103.861	88.96	88.454	28.751	34.2	83.532	75.765	62.649	78.628	51	36.873
	30	83.89	79.52	62.546	159.131	45.864	54.4	33.787	68.322	64.465	115.497	39	74.782
	31	188.561	88.599	78.546	44.768	45.864	43	61.617	61.475	111.944	80.482	36	75.973
	32	117.904	71.985	48.05	155.657	100.648	102.6	162.155	70.093	85.43	137.779	53	48.05
	33	110.941	66.618	117.479	82.45	56.197	57.7	86.252	84.376	92.078	179.642	72	32.233
	34	112.041	136.14	93.391	48.712	74.054	30.2	81.038	82.478	72.074	82.45	39	112.401
	35	88.164	212.785	90.603	33.787	60.778	51	170.747	273.902	76.142	141.318	54	33.976
	36	101.72	200.206	91.308	42.262	48.05	44	111.254	97.568	67.288	166.949	75	78.219
	37	116.159	103.303	125.298	32.282	35.494	33.8	199.05	67.191	105.393	174.866	122	99.315
	38	171.81	94.823	139.675	149.059	139.731	37.1	181.948	100.304	121.82	168.782	43	78.872
	39	134.154	136.376	88.671	151.492	69.61	43.8	118.24	44.514	121.662	87.213	58	92.078
	40	88.626	69.538	135.147	155.75	81.668	42.3	96.432	113.49	95.16	35.814	72	73.746
	41	163.244	71.628	119.535	59.093	43.57	123.6	230.993	35.732	101.297	33.976	36	36.873
	42	83.89	182.37	102.556	151.28	54.446	115.3	126.723	131.384	88.671	40.041	80	70.545
	43	54.706	207.721	219.87	137.593	81.178	64.1	108.274	119.667	72.518	48.05	61	43.126
	44	50.025	147.535	202.119	192.198	106.483	50.6	170.258	43.47	68.796	269.63	80	60.884
	45	248.072	80.083	125.093	28.874	232.776	49.2	89.535	102.121	124.322	50.901	172	57.748
	46	111.492	89.821	89.607	106.03	114.704	41.7	181.1	80.154	105.818	70.545	176	61.825
	47	103.511	70.545	115.33	107.814	81.668	47.3	156.97	35.732	58.301	88.091	262	119.051
	48	73.019	186.233	86.028	76.917	75.879	56.6	109.57	32.119	96.432	69.538	97	75.295
	49	144.95	134.577	71.717	32.922	135.506	93.6	81.668	36.439	123.077	55.943	41	128.382
	50	158.127	151.946	53.241	27.392	31.039	51.1	205.268	41.547	84.296	45.302	71	152.283
	51	45.198	97.293	59.066	55.512	38.499	39.2	104.415	70.093	72.518	51.652	27	53.241
	52	57.171	76.645	73.832	145.323	60.26	42.2	86.252	49.614	128.382	53.241	65	55.943
	53	85.756	78.628	47.782	130.131	81.668	38.9	73.746	135.781	124.322	69.538	79	48.05
	54	104.347	78.872	62.546	154.509	33.934	39.5	169.881	117.514	44.299	57.748	51	47.106
	55	270.525	229.908	91.168	62.674	42.711	29	171.197	41.547	55.714	47.782	63	73.832
	56	149.22	78.872	70.545	65.575	36.523	37.3	170.747	57.527	48.183	91.729	164	74.524
	57	141.527	104.107	280.014	44.48	38.867	35.8	71.985	189.21	63.463	117.806	32	137.126
	58	159.798	98.797	207.906	62.47	33.766	32.1	64.066	58.93	43.126	53.84	46	103.365
	59	127.838	116.931	128.93	37.775	72.616	81.7	112.401	184.426	58.301	100.535	55	53.84
	60	60.046	118.186	82.372	280.134	31.855	45.9	133.091	64.238	48.712	164.783	49	58.739
	61	167.719	125.093	62.546	68.54	27.223	34.2	190.354	78.61	51.652	166.14	47	73.746
	62	168.145	91.308	126.723	115.968	90.917	65.2	94.212	53.191	55.714	78.546	58	50.901
	63	101.065	114.661	115.33	176.227	52.744	48.3	109.862	95.022	84.524	116.216	39	82.45
	64	94.861	176.363	109.101	226.146	28.651	34.2	159.925	54.706	173.097	121.662	45	94.552
	65	92.185	91.308	54.55	238.103	45.864	49	276.974	74.336	129.129	81.825	56	72.074
	66	102.918	84.903	69.538	114.269	35.814	60.9	200.846	54.612	69.168	35.993	47	60.884
	67	153.172	219.52	143.256	109.818	35.814	127.6	243.772	48.364	117.806	57.859	44	78.872
	68	160.722	137.779	95.16	198.057	40.023	61.4	110.618	51.632	125.553	45.302	34	93.391
	69	176.039	74.782	67.574	50.172	26.694	39.7	60.035	46.093	64.565	50.649	43	89.535
	70	221.353	75.55	150.589	51.652	51.041	53	104.844	36.439	57.414	52.879	62	58.301
	71	150.244	104.292	251.515	124.167	35.252	37.4	107.323	47.939	53.241	78.546	55	79.52
	72	184.038	229.657	129.773	101.818	159.326	41.2	40.834	110.803	55.598	120.124	40	36.873
	73	42.878	114.269	119.213	100.678	72.183	32.5	57.748	125.01	65.843	189.544	76	59.066
	74	99.126	171.197	91.729	124.708	51.264	53.9	112.458	83.34	157.337	111.081	101	38.739
	75	99.126	63.361	71.717	130.733	48.345	60.4	197.757	79.128	67.574	137.826	58	55.943
	76	137.463	73.832	52.146	136.022	71.668	46.9	108.274	63.034	72.518	211.515	104	54.785
	77	162.019	91.308	53.241	106.483	43.895	39.7	194.124	77.3	85.129	117.096	71	50.901
	78	75.427	64.862	86.623	45.759	40.589	54.4	163.494	135.593	91.729	183.352	65	71.985
	79	57.616	97.425	223.458	61.617	23.995	116.2	121.187	75.427	99.057	316.078	53	60.884
	80	101.97	78.546	115.497	315.636	24.582	51.3	115.33	37.271	135.005	164.042	123	43.126
	81	79.128	48.05	125.349	49.658	31.039	50.6	109.57	30.151	50.14	128.232	190	39.558
	82	79.128	113.819	77.146	136.962	50.366	61.2	133.812	105.66	54.196	158.11	129	59.066
	83	144.137	128.93	137.079	201.149	36.131	51.5	133.812	40.426	117.315	123.077	101	246.701
	84	103.708	75.55	136.517	134.541	18.648	105.7	57.302	132.43	57.414	111.023	156	95.362
	85	133.505	111.542	125.093	128.993	47.573	134.5	178.1	58.93	69.168	115.33	112	109.628
	86	191.464	113.762	236.101	276.639	38.867	50.8	113.254	52.026	62.546	114.661	73	51.278
	87	132.584	176.363	267.433	172.921	46.359	34.4	159.08	82.91	151.099	198.146	65	121.768
	88	65.185	107.978	146.137	78.485	56.349	60.9	75.295	78.934	182.511	79.278	97	60.778
	89	154.896	114.828	201.706	178.397	31.13	36.1	38.739	138.352	101.297	125.093	73	181.56
	90	77.366	85.43	58.739	172.289	40.799	49	45.584	70.093	56.627	104.292	43	59.283
	91	57.616	92.425	75.295	133.007	27.946	69.9	29.533	141.923	46.696	137.266	103	81.747
	92	89.715	115.33	86.028	156.161	54.55	47.8	59.283	76.235	57.859	150.972	75	35.814
	93	183.732	88.96	101.297	187.272	45.615	39.5	44.299	71.464	61.304	130.365	84	62.546
	94	127.718	100.917	83.07	130.242	52.581	45.9	57.302	57.881	109.159	173.726	63	134.243
	95	58.67	94.212	124.939	123.701	44.025	53	57.748	58.67	66.618	128.232	50	65.843
	96	118.293	158.312	190.354	52.207	38.276	44	172.28	185.172	114.661	89.75	37	63.361
	97	61.059	96.366	229.657	53.422	49.164	27.2	86.623	121.614	33.019	59.066	59	68.141
	98	68.62	154.042	70.636	44.768	53.388	42.3	77.312	87.932	89.821	161.273	52	78.872
	99	32.592	120.124	86.028	54.814	101.522	67.5	47.106	54.706	105.757	84.524	50	104.107
	100	39.012	141.272	125.553	49.658	73.552	146.6	107.442	31.638	107.502	155.492	33	64.066
	101	92.903	56.058	185.819	103.086	126.633	89.8	112.458	52.026	115.497	130.365	55	65.843
	102	144.703	98.342	193.694	41.804	108.734	62.1	160.045	52.026	178.424	68.89	126	47.782
	103	244.673	53.241	81.747	98.342	53.655	55	87.139	75.427	48.712	102.556	211	102.618
	104	122.992	75.973	65.843	46.867	74.972	59.7	94.823	58.757	48.183	58.301	138	108.274
	105	65.886	197.789	48.712	36.259	77.072	53	169.843	121.824	101.297	150.589	124	78.872
	106	90.056	69.538	66.038	82.45	116.284	102.6	117.315	56.902	28.651	81.668	220	79.52
	107	88.164	118.565	54.668	94.501	64.95	47.1	71.089	45.423	48.712	92.979	100	86.697
	108	173.643	130.365	124.322	74.825	74.744	46.1	192.365	68.322	46.696	111.023	108	45.584
	109	176.271	193.694	114.661	78.669	72.734	52.6	30.599	36.439	82.45	111.254	124	80.083
	110	201.826	115.497	116.931	94.501	15.101	65.6	63.361	38.484	119.051	114.605	64	64.565
	111	112.041	52.146	120.39	76.184	38.499	46.6	57.302	48.364	60.989	111.944	75	44.299
	112	96.727	104.292	165.599	57.554	43.895	48.2	69.538	45.759	193.694	107.74	141	35.273
	113	124.314	78.628	189.814	182.932	59.881	94.4	71.359	52.902	78.791	69.168	141	58.739
	114	74.336	85.129	77.478	109.365	62.489	34.4	25.07	79.386	204.924	48.712	111	29.533
	115	94.645	136.14	164.978	84.94	40.519	45.2	80.482	65.886	75.889	43.717	144	43.274
	116	134.154	127.982	69.168	69.122	37.372	54.8	175.489	44.743	75.889	83.609	135	113.762
	117	90.902	105.332	94.552	166.949	35.494	65.4	94.007	62.953	90.674	94.552	259	83.609
	118	160.085	68.796	125.758	59.526	36.367	96.9	99.766	74.542	68.796	78.872	105	82.683
	119	116.334	88.599	55.714	143.357	42.241	87.5	68.423	54.331	96.432	114.212	110	100.343
	120	54.425	172.837	195.408	265.084	59.69	43.1	66.038	72.879	46.696	45.302	38	139.721
	121	144.385	164.003	73.047	198.146	60.449	53.2	129.129	258.161	77.146	54.668	57	86.028
	122	117.514	149.949	227.44	121.187	62.261	64.6	66.038	131.034	114.661	61.199	136	93.116
	123	57.616	142.987	88.599	98.684	54.131	41.9	72.074	144.526	62.546	183.527	80	76.562
	124	42.036	136.376	102.556	190.926	30.576	63.6	175.635	72.457	158.555	160.884	95	76.645
	125	58.67	126.622	111.197	206.428	19.249	54	45.864	126.634	149.649	142.583	64	65.843
	126	165.512	123.649	219.432	102.837	28.751	62.7	43.717	78.023	51.652	94.007	55	111.197
	127	152.939	133.236	150.972	58.657	32.475	64.1	288.562	46.093	66.038	159.563	37	94.552
	128	167.445	129.773	107.74	72.518	30.576	50.9	312.922	38.617	58.301	63.463	33	60.884
	129	144.385	127.026	123.077	68.188	34.764	59.1	103.228	48.364	60.989	78.872	33	83.609
	130	179.116	96.432	141.68	164.364	16.883	30.7	116.499	38.484	60.884	71.985	44	53.721
	131	143.818	121.82	238.99	139.961	18.648	57.3	76.837	71.82	96.432	222.076	92	54.55
	132	81.669	79.116	51.652	91.326	37.751	137.9	93.723	55.815	89.535	147.012	24	43.717
	133	112.949	243.166	73.746	174.03	37.751	46.5	80.722	69.139	101.424	122.241	28	69.168
	134	124.478	150.802	118.565	211.674	38.499	28	183.172	227.542	86.252	143.97	45	57.302
	135	152.37	73.832	46.558	179.231	20.539	72.1	295.466	76.969	169.389	210.695	34	151.481
	136	96.091	104.292	53.84	130.168	28.751	43	84.853	89.544	115.995	155.657	80	86.103
	137	83.34	133.284	67.574	57.554	38.499	50.2	349.136	135.593	64.565	152.997	94	61.617
	138	62.79	96.432	63.765	153.792	49.222	65.4	294.245	84.436	65.746	137.079	92	70.908
	139	74.61	139.721	165.094	33.019	128.776	46.9	144.125	52.026	70.636	159.563	97	60.989
	140	54.425	88.671	93.391	47.681	129.019	161.1	180.4	31.476	44.299	259.299	84	70.908
	141	167.688	57.414	246.701	89.928	126.565	50.5	139.556	83.646	60.989	167.217	70	66.618
	142	133.467	86.623	197.537	165.995	283.361	44.3	98.407	29.465	107.442	197.497	105	35.814
	143	54.425	126.165	211.259	135.384	108.103	45.3	193.215	33.367	61.304	216.371	48	155.492
	144	39.012	75.55	223.531	151.798	82.051	91.9	182.779	48.046	51.652	235.666	145	46.558
	145	58.67	64.565	191.023	106.196	60.449	85.1	263.795	40.928	74.524	149.949	98	88.599
	146	279.221	73.832	72.89	230.639	45.864	64.2	248.91	60.807	64.565	224.145	51	101.865
	147	70.384	73.832	92.163	186.448	52.581	72	141.223	138.757	37.391	123.649	53	58.301
	148	98.713	48.712	43.241	249.429	74.169	76.2	84.853	80.852	78.546	116.931	57	43.717
	149	79.063	66.618	106.777	97.819	84.785	41.3	232.998	57.616	61.199	122.241	40	86.623
	150	104.102	111.427	90.603	106.843	77.771	43	211.424	48.889	44.875	141.68	44	68.89
	151	88.164	212.151	235.163	44.875	222.982	27.3	139.307	70.363	85.994	106.483	46	93.734
	152	86.822	139.858	131.405	48.877	160.254	37.8	88.454	46.696	82.478	69.168	55	92.425
	153	90.225	91.308	85.954	53.751	44.025	42.6	88.599	64.565	124.806	64.565	64	78.219
	154	162.962	53.241	54.131	67.288	33.17	53.4	57.748	87.139	50.532	78.872	32	60.035
	155	54.331	61.617	202.285	127.944	49.855	53.2	75.889	100.279	137.277	184.364	150	119.051
	156	41.67	115.33	145.956	80.978	38.867	44.9	122.241	86.103	63.919	108.924	92	61.617
	157	73.576	61.617	152.096	73.156	40.659	48.2	52.146	64.565	84.376	148.272	54	62.649
	158	87.758	75.973	136.428	284	29.046	43.3	164.783	91.308	141.491	200.558	133	69.168
	159	138.463	55.598	95.414	114.731	160.04	47.1	154	140.087	175.777	222.047	48	43.274
	160	180.903	113.084	91.417	298.548	43.57	36.9	99.895	60.884	146.038	231.437	45	66.906
	161	185.53	53.241	129.416	263.841	52.419	189.2	104.599	103.303	66.503	178.1	53	78.628
	162	183.036	98.342	108.393	84.94	67.616	37.8	186.267	28.874	63.999	150.589	44	72.518
	163	81.481	43.717	74.629	199.219	32.122	98.2	158.636	71.089	95.772	123.338	56	35.814
	164	57.616	109.862	174.278	105.286	32.122	40.8	120.124	55.714	97.568	66.618	48	100.279
	165	63.438	65.843	48.989	253.806	34.764	51.3	194.223	43.126	64.713	40.834	60	73.832
	166	32.119	104.415	64.465	185.974	31.13	57.7	75.55	53.241	65.575	53.241	42	51.278
	167	79.386	89.821	94.695	121.2	35.814	37.3	123.077	25.324	90.958	81.668	57	50.267
	168	107.433	91.308	100.393	60.195	47.812	28	118.132	45.864	53.191	46.696	61	61.825
	169	153.039	67.288	38.499	130.168	90.76	56.6	77.146	81.668	53.574	56.627	68	79.52
	170	60.301	75.889	72.498	30.599	35.494	43.3	118.62	62.649	41.67	64.066	91	61.304
	171	121.698	58.739	150.267	53.721	77.072	103.8	126.622	107.68	88.799	78.872	48	75.55
	172	193.48	154.042	221.957	65.182	123.257	53.9	148.574	81.747	118.25	70.363	44	53.721
	173	181.383	60.884	141.192	29.641	173.82	48.9	63.765	66.618	45.198	67.288	68	116.334
	174	228.348	67.288	218.957	26.86	126.903	46.7	246.076	76.645	47.511	71.359	79	112.041
	175	74.336	160.884	126.88	51.309	160.467	48.2	181.1	158.959	60.046	60.884	84	99.126
	176	154.599	133.812	146.755	38.448	105.082	52.9	62.546	48.712	65.886	55.598	41	47.188
	177	147.465	95.564	93.818	130.365	107.256	70.6	103.365	74.524	59.448	43.126	69	110.803
	178	61.724	94.007	148.914	44.875	244.403	46.2	121.768	54.55	119.965	28.651	82	91.406
	179	110.202	53.241	66.596	44.803	101.297	57.7	251.464	58.301	78.023	54.196	85	62.054
	180	78.934	86.103	59.881	59.848	105.393	51.7	124.322	176.218	60.807	52.879	61	50.025
	181	67.419	60.989	115.002	36.873	71.717	52.1	59.606	157.092	156.895	91.519	66	54.985
	182	67.115	84.524	106.59	45.654	41.919	57.2	368.884	57.859	93.177	126.622	147	91.574
	183	122.493	93.391	77.954	32.431	218.58	112.5	261.54	166.487	103.264	146.881	102	36.439
	184	87.291	82.45	74.016	43.274	97.19	47.8	197.107	144.371	54.425	108.747	68	100.355
	185	137.463	90.603	86.516	86.863	67.952	52.9	139.491	167.064	70.093	113.254	71	52.026
	186	255.995	132.124	107.469	52.697	164.658	47	116.216	141.272	145.758	92.425	89	70.384
	187	93.996	137.593	122.025	161.143	164.658	138.5	43.57	150.632	99.229	251.107	89	128.833
	188	100.304	114.828	187.301	227.595	132.614	46.9	119.051	54.55	88.396	73.484	125	64.238
	189	125.581	68.89	120.165	49.754	144.543	70	80.482	40.834	78.023	36.523	147	71.464
	190	87.291	108.924	112.699	89.607	117.939	46	78.546	55.598	73.019	107.68	215	77.3
	191	114.743	47.782	80.083	250.167	101.297	49.5	148.272	33.787	122.493	36.873	106	102.32
	192	119.325	94.552	60.118	98.554	24.349	50.7	85.129	97.819	40.678	41.766	71	58.67
	193	150.244	94.212	117.6	72.518	70.262	74.5	61.617	89.535	48.784	47.106	63	83.34
	194	54.331	146.837	97.892	183.754	19.689	86.6	86.697	56.627	41.67	64.565	20	63.919
	195	92.241	182.967	65.169	109.247	32.033	40.8	88.091	112.401	220.358	69.538	42	81.481
	196	199.408	109.335	148.435	38.071	59.066	318.5	111.542	88.091	81.919	67.574	48	52.709
	197	117.861	100.917	162.146	106.437	27.946	98	183.527	67.574	58.321	74.524	99	83.34
	198	161.356	92.425	142.178	284.378	53.655	61.3	43.57	68.423	58.93	35.273	29	101.92
	199	74.61	126.622	45.364	178.181	27.844	54.1	75.973	175.817	42.997	53.241	55	52.417
	200	144.137	83.301	51.264	165.094	29.917	57.7	194.223	104.599	86.291	57.302	43	83.89
	201	86.054	87.139	179.467	158.525	48.345	55.8	78.546	76.896	95.879	55.714	26	65.886
	202	131.772	149.607	153.643	105.469	28.751	61.6	189.848	188.015	86.822	38.071	62	124.806
	203	80.662	231.437	146.483	226.486	44.025	54.2	189.103	266.11	40.045	76.142	65	47.939
	204	61.059	114.437	65.561	161.541	40.659	48.7	265.362	194.849	72.457	48.712	50	54.985
	205	130.095	130.365	205.833	160.255	29.046	80.9	171.197	177.848	123.324	32.033	66	44.857
	206	66.503	308.437	185.02	80.978	45.864	94.2	176.363	68.796	98.713	32.033	36	55.171
	207	121.488	159.885	125.48	105.788	60.449	63.3	132.124	85.43	106.238	30.389	49	134.724
	208	156.732	147.665	67.405	116.396	47.752	58.5	128.382	94.619	49.614	100.853	61	97.411
	209	131.772	45.584	33.766	69.122	148.108	48.7	106.302	71.089	200.022	42.977	52	57.616
	210	134.268	71.717	76.552	363.702	44.604	43.1	179.821	132.898	140.658	59.283	59	70.165
	211	250.123	66.618	273.482	171.646	64.95	43.1	57.414	207.845	74.61	91.308	78	51.533
	212	99.28	72.518	209.307	196.325	163.929	48.4	48.712	121.662	122.117	98.342	54	56.632
	213	163.244	96.432	194.864	33.019	201.069	64.9	17.907	78.546	79.063	52.146	46	54.985
	214	120.983	67.288	148.108	62.546	169.234	47.3	139.721	73.832	197.245	64.862	115	52.026
	215	67.796	107.978	118.949	111.197	61.94	39.6	145.036	70.636	159.798	46.696	84	60.723
	216	135.668	176.69	254.4	62.649	47.03	48.9	150.632	70.636	134.382	68.423	37	53.574
	217	65.575	134.577	111.478	76.896	37.142	52.9	183.352	85.129	215.626	136.14	41	108.662
	218	48.784	63.361	117.576	68.89	86.119	55.5	136.14	182.511	181.044	175.635	58	132.314
	219	109.225	46.696	133.471	220.656	47.99	54.8	199.597	123.233	36.439	37.391	55	42.878
	220	82.478	73.484	114.853	71.628	47.752	86.5	122.241	72.429	70.962	189.645	71	64.713
	221	229.152	55.714	97.892	79.278	43.241	84.2	89.607	91.308	72.457	120.07	59	35.732
	222	152.939	176.799	70.988	58.739	27.946	55.5	164.355	83.838	68.62	68.423	102	98.454
	223	127.918	66.618	34.434	49.883	37.751	120.1	152.367	86.103	63.438	48.712	85	69.139
	224	130.565	125.093	97.425	320.37	39.738	63.5	176.69	50.649	59.448	48.183	40	143.818
	225	81.481	94.007	68.869	210.664	80.083	46.6	142.628	96.432	45.198	131.686	45	112.994
	226	179.685	80.482	59.833	113.762	37.296	91.7	191.429	77.146	108.85	236.833	22	149.22
	227	102.32	203.637	118.614	106.06	100.648	39.3	30.808	189.848	82.478	233.479	54	82.478
	228	154.269	64.862	178.192	199.597	28.751	104.3	54.668	42.997	164.987	245.215	38	113.805
	229	52.417	104.844	148.972	109.862	53.013	54.6	51.278	171.81	54.612	55.943	120	83.646
	230	138.904	103.365	147.665	191.429	33.426	34.2	93.391	119.795	110.202	50.901	37	97.201
	231	110.341	82.683	211.326	81.038	32.122	41.2	53.84	182.617	115.85	139.353	39	122.326
	232	114.743	152.367	158.735	33.019	31.039	184.5	56.058	84.919	124.806	55.943	42	73.576
	233	63.679	158.11	116.602	163.101	43.831	54.7	66.618	63.679	42.997	81.747	43	78.35
	234	96.091	174.646	157.672	125.349	52.581	44.8	81.747	60.639	70.093	81.038	33	115.497
	235	89.715	138.244	55.943	71.628	44.859	134.2	73.484	45.759	62.054	71.089	45	67.796
	236	62.054	101.297	56.349	52.146	43.043	93.7	59.606	52.026	70.962	66.906	45	60.046
	237	207.54	151.099	76.142	50.901	51.541	53.4	63.463	36.439	56.542	115.33	58	65.886
	238	207.909	116.216	184.325	89.821	95.145	49.5	38.071	51.533	56.902	101.424	45	52.417
	239	122.951	142.718	139.22	127.026	206.51	88.2	102.556	56.902	70.745	224.345	99	52.417
	240	93.996	172.205	126.272	227.778	99.623	46.7	43.126	70.093	53.241	55.943	35	45.198
	241	115.232	90.177	90.383	124.322	87.856	47.3	66.906	41.67	105.757	183.527	26	39.012
	242	133.849	99.573	192.494	171.907	75.842	49.8	61.304	227.452	107.442	151.481	20	52.417
	243	81.481	71.985	142.498	83.838	88.083	47.3	75.295	81.919	205.143	160.844	33	40.045
	244	107.148	68.423	144.247	64.565	130.796	62.3	93.391	102.719	84.524	51.278	54	51.135
	245	44.857	104.415	188.636	111.081	123.349	40.2	55.943	68.843	68.89	108.747	192	72.316
	246	44.514	273.901	95.772	94.823	66.895	53.7	141.68	53.574	100.343	89.821	179	45.198
	247	38.88	111.197	262.679	94.007	47.573	49.2	155.038	73.576	54.55	195.441	59	86.054
	248	171.662	178.244	107.866	57.748	42.51	43.1	75.889	172.107	111.944	172.874	193	79.063
	249	61.392	101.297	145.781	68.423	38.276	38.3	75.55	44.857	111.427	303.596	61	62.79
	250	108.474	101.803	149.583	74.782	218.671	55.6	105.332	63.679	150.461	165.366	51	108.709
	251	114.431	157.622	145.35	88.96	221.327	102.9	90.177	38.88	101.424	61.199	53	84.376
	252	89.544	165.094	88.341	106.483	85.02	43.6	117.315	135.442	106.483	65.746	65	68.396
	253	37.271	229.657	118.758	71.628	105.731	48.9	27.972	74.13	134.434	75.295	39	63.919
	254	69.801	182.616	79.475	66.038	100.393	70.2	94.619	61.059	59.066	66.618	52	87.758
	255	67.796	70.545	107.469	39.558	64.642	72.5	89.821	147.326	92.91	83.838	54	211.537
	256	117.601	78.219	55.739	38.739	64.509	84.9	55.943	77.3	53.721	93.391	77	329.571
	257	212.116	83.609	195.404	65.354	47.091	72.3	67.574	75.967	105.332	75.295	46	140.185
	258	294.045	154.042	166.876	60.778	47.99	55.2	52.879	70.962	87.139	57.748	42	67.191
	259	172.611	70.908	89.623	44.875	32.033	60.2	116.602	55.815	65.746	50.649	39	48.784
	260	106.67	212.151	141.856	119.535	34.434	50.7	44.299	84.617	117.096	43.717	29	65.886
	261	97.777	188.492	219.153	87.213	13.922	52.9	58.301	109.412	90.603	70.908	49	54.612
	262	146.387	219.52	136.114	46.696	38.499	88.9	63.765	66.503	50.901	63.361	29	37.271
	263	27.306	79.116	112.623	41.766	38.276	105.7	149.607	87.758	185.819	76.645	167	53.574
	264	120.602	105.393	192.45	48.712	16.883	78.5	68.89	69.801	129.724	123.233	43	106.67
	265	80.09	73.484	176.052	50.649	19.101	73.6	168.478	70.601	66.618	152.367	29	118.25
	266	50.025	167.753	201.254	59.606	31.404	70.5	179.07	70.384	66.618	162.786	36	64.713
	267	35.732	197.01	253.142	33.019	44.859	67.4	61.304	68.322	124.322	136.845	33	71.82
	268	131.772	179.07	125.343	45.864	50.366	90.4	61.825	72.104	69.168	133.716	55	205.587
	269	86.939	125.961	123.649	94.007	103.661	80.8	44.299	134.572	126.622	101.297	58	131.384
	270	64.238	78.872	162.111	146.968	257.175	60.8	107.502	54.425	83.07	93.734	99	79.899
	271	64.238	66.038	169.671	79.278	117.065	42.7	46.558	67.191	110.605	45.302	83	57.616
	272	46.534	192.531	193.145	118.674	82.156	43.6	75.973	67.191	110.56	59.283	102	52.026
	273	62.79	152.997	112.319	56.627	86.086	63.5	88.599	108.662	73.746	69.538	88	56.542
	274	122.992	117.315	148.339	118.24	26.694	53.2	43.274	61.475	103.861	68.423	49	96.727
	275	137.76	153.291	156.675	59.283	54.967	43.1	52.879	65.886	64.862	70.908	93	79.899
	276	105.805	118.132	111.887	53.241	38.573	49.2	125.553	90.395	36.873	61.617	81	37.271
	277	102.121	56.627	87.661	162.273	55.688	107.3	120.124	131.19	101.361	107.502	63	66.503
	278	138.757	94.619	143.037	70.636	36.523	61.5	37.391	110.202	39.558	152.157	82	88.396
	279	67.419	80.083	159.112	150.802	44.025	65.2	28.874	64.238	83.609	204.171	157	68.62
	280	91.518	69.538	131.492	145.036	37.066	43.3	60.989	105.901	224.288	99.057	141	46.534
	281	31.476	121.978	128.354	197.01	20.4	44	167.753	60.046	142.042	102.556	23	98.454
	282	73.019	116.602	122.77	172.094	28.849	48.2	151.777	38.484	106.483	184.19	45	61.059
	283	43.47	61.825	148.895	83.07	44.604	55.8	70.908	67.419	83.609	134.434	52	24.961
	284	109.412	133.284	69.282	94.007	83.395	59.3	81.196	83.156	91.519	94.007	69	40.045
	285	205.661	120.39	72.616	71.985	79.08	48.9	141.68	75.427	225.514	248.385	30	52.026
	286	98.713	147.012	191.559	47.106	80.26	52.1	172.243	108.144	167.426	300.603	93	41.547
	287	73.784	73.484	217.285	84.903	46.359	55.3	38.071	72.457	204.642	113.254	88	30.151
	288	92.019	79.52	185.389	55.714	35.893	58	142.628	117.253	67.952	145.036	105	33.367
	289	126.432	86.623	46.909	56.058	92.902	52.2	33.019	86.054	69.538	136.376	104	33.367
	290	115.232	263.568	120.898	33.019	35.494	132.8	75.55	83.095	115.719	64.565	168	67.191
	291	205.86	71.628	168.372	71.985	35.893	110.4	77.312	119.795	113.254	66.906	140	68.62
	292	38.484	129.129	45.049	169.881	51.097	102.5	82.372	65.185	151.099	81.668	86	74.542
	293	135.969	60.035	44.025	43.126	49.164	54.8	151.946	42.036	107.978	48.183	103	70.093
	294	186.162	112.458	50.366	48.712	45.615	87.8	62.546	29.465	215.956	85.129	157	45.759
	295	98.454	114.312	110.605	109.101	48.345	145.9	68.89	44.514	62.546	82.683	97	67.419
	296	125.337	125.553	68.91	113.254	62.489	65.8	49.754	57.171	106.302	64.862	61	46.093
	297	84.376	162.431	108.891	150.632	43.043	60.2	90.674	59.705	91.308	71.089	81	35.732
	298	131.501	76.142	146.093	63.463	26.372	58.7	75.55	65.886	233.561	99.057	81	41.547
	299	89.715	60.884	144.228	104.415	33.766	64	168.934	143.64	109.628	122.503	129	42.997
	300	114.342	64.565	142.877	87.433	55.122	82	154.499	89.544	115.107	141.68	161	32.592

## Sheet: Fig. 25c
Figure 25c		Replicates	Cells with ER fragments
			> 5 ER Fragments	< 5 ER Fragments	total n cells	% of cells > 5 ER	% of cells < 5 ER
	FAM134B WT	Replicate 1	37	3	40	92.5	7.5
		Replicate 2	46	5	51	90.1961	9.80392
		Replicate 3	31	4	35	88.5714	11.4286
		AVERAGE			AVERAGE	90.4225	9.5775
		STDEV			STDEV	1.97405	1.97405
	FAM134B ΔAHL	Replicate 1	11	2	13	84.6154	15.3846
		Replicate 2	10	0	10	100	0
		Replicate 3	36	5	41	87.8049	12.1951
		AVERAGE			AVERAGE	90.8068	9.19325
		STDEV			STDEV	8.11973	8.11973
	FAM134B ΔAHC	Replicate 1	14	2	16	87.5	12.5
		Replicate 2	28	4	32	87.5	12.5
		Replicate 3	15	3	18	83.3333	16.6667
		AVERAGE			AVERAGE	86.1111	13.8889
		STDEV			STDEV	2.40563	2.40563
	FAM134B ΔAHL+AHC	Replicate 1	11	1	12	91.6667	8.33333
		Replicate 2	7	0	7	100	0
		Replicate 3	20	1	21	95.2381	4.7619
		AVERAGE			AVERAGE	95.6349	4.36508
		STDEV			STDEV	4.18081	4.18081
